# Supplementary material for: Evaluating HPV Vaccination Behavior and Willingness to Be Vaccinated and Associated Factors Among University Students in Italy
Source: Vaccines (Basel). 2025 Apr 18;13(4):426. doi: 10.3390/vaccines13040426 (PMC12031029; doi:10.3390/vaccines13040426)
Supplement: Supplementary file 1 [file vaccines-13-00426-s001.zip]

Archive with 1 entries (1 files):
- vaccines-3543032-supplementary.pdf
